# Supplementary material for: Genomic Characterization of a Clinical NDM-1-Producing Klebsiella michiganensis from Brazil
Source: Microorganisms. 2024 Jul 12;12(7):1408. doi: 10.3390/microorganisms12071408 (PMC11278599; doi:10.3390/microorganisms12071408)
Supplement: Supplementary file 1 [file microorganisms-12-01408-s001.zip]

Archive with 4 entries (4 files):
- supplementary Figures S1 and S2.pdf
- SuppTab. S1.xlsx
- SuppTab. S2.xlsx
- SuppTab. S3.xlsx
