# Supplementary material for: Genomic Characterization of a Clinical NDM-1-Producing Klebsiella michiganensis from Brazil
Source: Microorganisms. 2024 Jul 12;12(7):1408. doi: 10.3390/microorganisms12071408 (PMC11278599; doi:10.3390/microorganisms12071408)
Supplement: Supplementary file 1 [file microorganisms-12-01408-s001.zip › SuppTab. S1.xlsx]

## Sheet: ANI
Supplementary Table S1: Representative genomes of Klebsiella species available in the NCBI database used to construct the heatmap visualization of Average Nucleotide Identity.
	michiganensis_GCA_013732655.1_ASM1373265v1_genomic	michiganensis_GCA_013624375.1_ASM1362437v1_genomic	michiganensis_GCA_037081885.1_ASM3708188v1_genomic	michiganensis_GCA_013610655.1_ASM1361065v1_genomic	michiganensis_GCA_021391575.1_ASM2139157v1_genomic	michiganensis_GCA_025960245.1_ASM2596024v1_genomic	michiganensis_GCA_023093835.1_ASM2309383v1_genomic	1060_21	michiganensis_GCA_010093005.1_ASM1009300v1_genomic	michiganensis_GCA_018604105.1_ASM1860410v1_genomic	michiganensis_GCA_003074075.1_ASM307407v1_genomic	michiganensis_GCA_021228995.1_ASM2122899v1_genomic	michiganensis_GCA_007106885.1_ASM710688v1_genomic	michiganensis_GCA_021228755.1_ASM2122875v1_genomic	michiganensis_GCA_028736015.1_ASM2873601v1_genomic	michiganensis_GCA_027595545.1_ASM2759554v1_genomic	michiganensis_GCA_027577885.1_ASM2757788v1_genomic	michiganensis_GCA_029027885.1_ASM2902788v1_genomic	michiganensis_GCA_015139575.1_ASM1513957v1_genomic	michiganensis_GCA_014217275.1_ASM1421727v1_genomic	michiganensis_GCA_024225115.1_ASM2422511v1_genomic	michiganensis_GCA_020695625.1_ASM2069562v1_genomic	michiganensis_GCA_017348855.1_ASM1734885v1_genomic	michiganensis_GCA_025263805.1_ASM2526380v1_genomic	michiganensis_GCA_030291695.1_ASM3029169v1_genomic	michiganensis_GCA_025665355.1_ASM2566535v1_genomic	michiganensis_GCA_008693565.1_ASM869356v1_genomic	michiganensis_GCA_026967695.1_ASM2696769v1_genomic	michiganensis_GCA_014050515.2_ASM1405051v2_genomic	michiganensis_GCA_029718685.1_ASM2971868v1_genomic	michiganensis_GCA_013636415.1_ASM1363641v1_genomic	michiganensis_GCA_029718665.1_ASM2971866v1_genomic	michiganensis_GCA_025490535.1_ASM2549053v1_genomic	michiganensis_GCA_022569835.1_ASM2256983v1_genomic	michiganensis_GCA_024396595.1_ASM2439659v1_genomic	michiganensis_GCA_019803065.1_ASM1980306v1_genomic	michiganensis_GCA_022869885.1_ASM2286988v1_genomic	michiganensis_GCA_021228695.1_ASM2122869v1_genomic	michiganensis_GCA_024917295.1_ASM2491729v1_genomic	michiganensis_GCA_022163245.2_ASM2216324v2_genomic	michiganensis_GCA_008931605.1_ASM893160v1_genomic	michiganensis_GCA_000724525.1_ASM72452v1_genomic	michiganensis_GCA_027945215.1_ASM2794521v1_genomic	michiganensis_GCA_017639895.1_ASM1763989v1_genomic	michiganensis_GCA_016618215.1_ASM1661821v1_genomic	michiganensis_GCA_004102625.1_ASM410262v1_genomic	michiganensis_GCA_002290285.1_ASM229028v1_genomic	michiganensis_GCA_002216835.1_ASM221683v1_genomic	michiganensis_GCA_022343245.1_ASM2234324v1_genomic
michiganensis_GCA_013732655.1_ASM1373265v1_genomic	1	0.993026	0.994058	0.992787	0.993699	0.994415	0.994704	0.993347	0.97269	0.977625	0.97766	0.978531	0.977529	0.978224	0.978383	0.978383	0.97863	0.978621	0.978646	0.978237	0.977799	0.977211	0.976955	0.977578	0.97822	0.978251	0.977147	0.978355	0.977748	0.978589	0.978559	0.978565	0.977483	0.977778	0.977883	0.97769	0.978144	0.977344	0.97776	0.977649	0.976467	0.976568	0.976876	0.977783	0.976591	0.977334	0.977992	0.97794	0.977851
michiganensis_GCA_013624375.1_ASM1362437v1_genomic	0.993026	1	0.993691	0.992347	0.993666	0.994151	0.994229	0.993369	0.973134	0.978108	0.977899	0.978474	0.978143	0.978505	0.978774	0.978687	0.978524	0.978858	0.978799	0.978688	0.978543	0.978218	0.977723	0.977056	0.978565	0.978603	0.977971	0.977859	0.977883	0.978634	0.978628	0.978627	0.977876	0.978013	0.977984	0.978476	0.976346	0.977424	0.97807	0.977893	0.977666	0.977797	0.977515	0.978036	0.9774	0.977497	0.976903	0.976968	0.977085
michiganensis_GCA_037081885.1_ASM3708188v1_genomic	0.994058	0.993691	1	0.997189	0.993853	0.994386	0.994835	0.993668	0.973132	0.978375	0.978369	0.978907	0.978308	0.978013	0.978402	0.978386	0.97853	0.978652	0.978852	0.978668	0.978554	0.978155	0.977721	0.977439	0.978601	0.978728	0.978189	0.978792	0.978054	0.978637	0.978633	0.978644	0.977821	0.977906	0.977831	0.97821	0.977504	0.97733	0.977883	0.977983	0.977473	0.977554	0.977459	0.977624	0.977183	0.977808	0.977416	0.977274	0.977374
michiganensis_GCA_013610655.1_ASM1361065v1_genomic	0.992787	0.992347	0.997189	1	0.993212	0.993823	0.994062	0.992686	0.973645	0.978607	0.978679	0.979483	0.979374	0.979065	0.979321	0.979059	0.979134	0.979348	0.979174	0.979354	0.978962	0.978187	0.978182	0.978291	0.979139	0.979133	0.978426	0.979218	0.979184	0.979236	0.979214	0.979227	0.978299	0.978555	0.978333	0.978623	0.978981	0.977777	0.97818	0.97832	0.97738	0.977418	0.977789	0.978218	0.975729	0.978832	0.978477	0.97838	0.977428
michiganensis_GCA_021391575.1_ASM2139157v1_genomic	0.993699	0.993666	0.993853	0.993212	1	0.994891	0.994323	0.993806	0.971404	0.978855	0.978372	0.978526	0.978257	0.978374	0.978634	0.978533	0.978719	0.978358	0.978853	0.978325	0.978425	0.977796	0.97631	0.977343	0.978319	0.97662	0.977455	0.978125	0.978201	0.978622	0.978608	0.978615	0.977254	0.977666	0.977199	0.978346	0.978396	0.976929	0.97802	0.978095	0.976836	0.976887	0.975895	0.977686	0.976747	0.978039	0.977268	0.977273	0.977146
michiganensis_GCA_025960245.1_ASM2596024v1_genomic	0.994415	0.994151	0.994386	0.993823	0.994891	1	0.9944	0.994648	0.973201	0.978009	0.978563	0.978522	0.978524	0.978526	0.978769	0.978558	0.978738	0.978913	0.978429	0.9786	0.978463	0.978259	0.978193	0.978324	0.978557	0.978623	0.978507	0.977998	0.978359	0.978798	0.978771	0.978789	0.978219	0.976983	0.977933	0.977912	0.978016	0.977777	0.977732	0.977488	0.977972	0.977904	0.978121	0.977432	0.977272	0.977834	0.978135	0.978137	0.97815
michiganensis_GCA_023093835.1_ASM2309383v1_genomic	0.994704	0.994229	0.994835	0.994062	0.994323	0.9944	1	0.995264	0.972994	0.978595	0.978808	0.978692	0.978685	0.978783	0.97891	0.978877	0.978809	0.978763	0.979245	0.978979	0.979067	0.97894	0.978738	0.978357	0.97882	0.978637	0.978538	0.978495	0.97857	0.978974	0.978955	0.978954	0.978552	0.977524	0.97808	0.978475	0.9783	0.978207	0.978414	0.978001	0.978335	0.978406	0.978286	0.977685	0.977848	0.978097	0.97809	0.978098	0.977955
1060_21	0.993347	0.993369	0.993668	0.992686	0.993806	0.994648	0.995264	1	0.973258	0.978564	0.97809	0.978753	0.978577	0.978304	0.97837	0.978544	0.978647	0.978826	0.978817	0.978945	0.97851	0.977934	0.978078	0.97721	0.978648	0.978637	0.978077	0.978513	0.978635	0.978808	0.978788	0.978789	0.977999	0.977598	0.977543	0.978045	0.976757	0.97679	0.977921	0.978055	0.977017	0.976987	0.977162	0.978126	0.977013	0.977815	0.977256	0.977204	0.977297
michiganensis_GCA_010093005.1_ASM1009300v1_genomic	0.97269	0.973134	0.973132	0.973645	0.971404	0.973201	0.972994	0.973258	1	0.978463	0.980143	0.979783	0.980229	0.980001	0.980014	0.979762	0.979632	0.980011	0.980588	0.980299	0.980242	0.980215	0.979226	0.979758	0.980257	0.978077	0.979434	0.979593	0.979421	0.97995	0.979944	0.97995	0.979674	0.979912	0.979824	0.979864	0.977766	0.979605	0.97983	0.979869	0.979832	0.979798	0.97906	0.979631	0.979625	0.980163	0.979562	0.97957	0.979568
michiganensis_GCA_018604105.1_ASM1860410v1_genomic	0.977625	0.978108	0.978375	0.978607	0.978855	0.978009	0.978595	0.978564	0.978463	1	0.992478	0.992906	0.992274	0.992618	0.992948	0.992933	0.992182	0.992883	0.993194	0.992867	0.992586	0.992557	0.990232	0.992455	0.989718	0.989204	0.991041	0.99078	0.991085	0.991322	0.991316	0.991324	0.987787	0.988689	0.988803	0.988465	0.98877	0.98798	0.988136	0.988381	0.988785	0.988965	0.987386	0.988764	0.988343	0.989035	0.98858	0.988539	0.988625
michiganensis_GCA_003074075.1_ASM307407v1_genomic	0.97766	0.977899	0.978369	0.978679	0.978372	0.978563	0.978808	0.97809	0.980143	0.992478	1	0.992932	0.992486	0.992321	0.992909	0.9929	0.992448	0.993153	0.993203	0.993005	0.992671	0.992745	0.99209	0.991419	0.990293	0.990889	0.990884	0.991217	0.990563	0.988887	0.988875	0.988881	0.988557	0.989109	0.988773	0.988745	0.98817	0.988022	0.988146	0.98856	0.988889	0.988962	0.988672	0.988681	0.988163	0.989034	0.988	0.987931	0.988151
michiganensis_GCA_021228995.1_ASM2122899v1_genomic	0.978531	0.978474	0.978907	0.979483	0.978526	0.978522	0.978692	0.978753	0.979783	0.992906	0.992932	1	0.99783	0.994028	0.993217	0.993018	0.993044	0.992478	0.993457	0.99311	0.993277	0.9932	0.992958	0.992686	0.990447	0.991164	0.991261	0.991079	0.991071	0.991554	0.99155	0.991549	0.988869	0.98881	0.988791	0.988908	0.988527	0.988676	0.988721	0.988704	0.988796	0.988905	0.989092	0.989095	0.988435	0.989565	0.988895	0.988853	0.98892
michiganensis_GCA_007106885.1_ASM710688v1_genomic	0.977529	0.978143	0.978308	0.979374	0.978257	0.978524	0.978685	0.978577	0.980229	0.992274	0.992486	0.99783	1	0.993519	0.992799	0.992945	0.992547	0.992896	0.993352	0.992913	0.993094	0.992777	0.992359	0.991564	0.989978	0.991208	0.990256	0.991016	0.991188	0.991389	0.991383	0.991376	0.988424	0.988826	0.988866	0.988825	0.987685	0.988137	0.988269	0.988362	0.98824	0.988283	0.988134	0.988601	0.987879	0.988918	0.988204	0.988023	0.988252
michiganensis_GCA_021228755.1_ASM2122875v1_genomic	0.978224	0.978505	0.978013	0.979065	0.978374	0.978526	0.978783	0.978304	0.980001	0.992618	0.992321	0.994028	0.993519	1	0.992941	0.992982	0.992709	0.993265	0.993358	0.993167	0.992951	0.992731	0.992671	0.992096	0.990319	0.990895	0.990834	0.991268	0.991069	0.991662	0.991621	0.991647	0.988512	0.988863	0.988821	0.988778	0.987984	0.988576	0.988726	0.988586	0.988924	0.988956	0.98833	0.988852	0.987324	0.988862	0.988416	0.98844	0.988553
michiganensis_GCA_028736015.1_ASM2873601v1_genomic	0.978383	0.978774	0.978402	0.979321	0.978634	0.978769	0.97891	0.97837	0.980014	0.992948	0.992909	0.993217	0.992799	0.992941	1	0.999652	0.999125	0.9928	0.993346	0.993191	0.992665	0.992726	0.992488	0.992253	0.990594	0.991036	0.990899	0.991515	0.991104	0.991604	0.991589	0.991601	0.988768	0.989127	0.988925	0.988873	0.988385	0.988431	0.988477	0.988648	0.988723	0.988798	0.988746	0.988878	0.988442	0.989022	0.988605	0.988624	0.988695
michiganensis_GCA_027595545.1_ASM2759554v1_genomic	0.978383	0.978687	0.978386	0.979059	0.978533	0.978558	0.978877	0.978544	0.979762	0.992933	0.9929	0.993018	0.992945	0.992982	0.999652	1	0.99913	0.992764	0.993272	0.993055	0.99284	0.992667	0.992579	0.992338	0.990518	0.991091	0.991042	0.991483	0.991239	0.991636	0.991625	0.991632	0.98878	0.989153	0.988787	0.988824	0.988413	0.988492	0.988649	0.988811	0.988828	0.988955	0.98874	0.988711	0.988633	0.989128	0.988603	0.988627	0.988674
michiganensis_GCA_027577885.1_ASM2757788v1_genomic	0.97863	0.978524	0.97853	0.979134	0.978719	0.978738	0.978809	0.978647	0.979632	0.992182	0.992448	0.993044	0.992547	0.992709	0.999125	0.99913	1	0.992392	0.992647	0.992917	0.992384	0.99265	0.99177	0.991923	0.990337	0.990475	0.990996	0.991321	0.991091	0.991192	0.991163	0.991188	0.988365	0.988448	0.988811	0.988497	0.988193	0.987892	0.987846	0.988173	0.988572	0.988599	0.988365	0.988675	0.987698	0.988723	0.987975	0.987971	0.988083
michiganensis_GCA_029027885.1_ASM2902788v1_genomic	0.978621	0.978858	0.978652	0.979348	0.978358	0.978913	0.978763	0.978826	0.980011	0.992883	0.993153	0.992478	0.992896	0.993265	0.9928	0.992764	0.992392	1	0.993342	0.993079	0.993138	0.993096	0.992952	0.992907	0.990326	0.991067	0.991277	0.991602	0.991353	0.991702	0.99165	0.991686	0.988906	0.989327	0.98868	0.988961	0.988954	0.988722	0.988901	0.989105	0.989167	0.989116	0.988919	0.988812	0.988745	0.990594	0.988878	0.989015	0.988887
michiganensis_GCA_015139575.1_ASM1513957v1_genomic	0.978646	0.978799	0.978852	0.979174	0.978853	0.978429	0.979245	0.978817	0.980588	0.993194	0.993203	0.993457	0.993352	0.993358	0.993346	0.993272	0.992647	0.993342	1	0.993257	0.993018	0.994155	0.992755	0.992816	0.990267	0.991651	0.991654	0.991819	0.991895	0.991874	0.991868	0.991871	0.988815	0.989016	0.989139	0.988592	0.989029	0.988775	0.988854	0.98926	0.98925	0.989296	0.989303	0.989265	0.988939	0.98971	0.988967	0.988968	0.988994
michiganensis_GCA_014217275.1_ASM1421727v1_genomic	0.978237	0.978688	0.978668	0.979354	0.978325	0.9786	0.978979	0.978945	0.980299	0.992867	0.993005	0.99311	0.992913	0.993167	0.993191	0.993055	0.992917	0.993079	0.993257	1	0.992943	0.992719	0.992994	0.992598	0.989896	0.991166	0.991382	0.991189	0.991315	0.99148	0.991457	0.991462	0.98857	0.988992	0.988504	0.988798	0.988487	0.988321	0.988734	0.988949	0.988665	0.988803	0.988952	0.988379	0.988384	0.989549	0.988867	0.988871	0.988814
michiganensis_GCA_024225115.1_ASM2422511v1_genomic	0.977799	0.978543	0.978554	0.978962	0.978425	0.978463	0.979067	0.97851	0.980242	0.992586	0.992671	0.993277	0.993094	0.992951	0.992665	0.99284	0.992384	0.993138	0.993018	0.992943	1	0.992844	0.99197	0.99219	0.990183	0.990799	0.990917	0.991397	0.991183	0.991631	0.991611	0.991622	0.988577	0.988538	0.98872	0.988668	0.988595	0.988327	0.987983	0.988525	0.988281	0.988363	0.988306	0.98892	0.988195	0.989359	0.988382	0.988296	0.988411
michiganensis_GCA_020695625.1_ASM2069562v1_genomic	0.977211	0.978218	0.978155	0.978187	0.977796	0.978259	0.97894	0.977934	0.980215	0.992557	0.992745	0.9932	0.992777	0.992731	0.992726	0.992667	0.99265	0.993096	0.994155	0.992719	0.992844	1	0.992206	0.991829	0.990257	0.991314	0.990824	0.99137	0.991021	0.988611	0.988601	0.98861	0.988256	0.988666	0.988345	0.988589	0.987737	0.988316	0.988069	0.988715	0.988191	0.988148	0.987742	0.988705	0.9872	0.98821	0.988011	0.988018	0.98803
michiganensis_GCA_017348855.1_ASM1734885v1_genomic	0.976955	0.977723	0.977721	0.978182	0.97631	0.978193	0.978738	0.978078	0.979226	0.990232	0.99209	0.992958	0.992359	0.992671	0.992488	0.992579	0.99177	0.992952	0.992755	0.992994	0.99197	0.992206	1	0.99155	0.989996	0.990176	0.99034	0.99099	0.990716	0.991386	0.991383	0.991374	0.988622	0.988648	0.989048	0.988527	0.986133	0.987658	0.988202	0.988474	0.988142	0.988135	0.988198	0.988873	0.987221	0.988448	0.987855	0.987871	0.987702
michiganensis_GCA_025263805.1_ASM2526380v1_genomic	0.977578	0.977056	0.977439	0.978291	0.977343	0.978324	0.978357	0.97721	0.979758	0.992455	0.991419	0.992686	0.991564	0.992096	0.992253	0.992338	0.991923	0.992907	0.992816	0.992598	0.99219	0.991829	0.99155	1	0.990137	0.990518	0.989741	0.991055	0.990163	0.991166	0.991177	0.991165	0.988467	0.98854	0.988786	0.988454	0.988513	0.987823	0.987595	0.987995	0.987516	0.987486	0.988198	0.988344	0.986658	0.989005	0.988347	0.988424	0.987859
michiganensis_GCA_030291695.1_ASM3029169v1_genomic	0.97822	0.978565	0.978601	0.979139	0.978319	0.978557	0.97882	0.978648	0.980257	0.989718	0.990293	0.990447	0.989978	0.990319	0.990594	0.990518	0.990337	0.990326	0.990267	0.989896	0.990183	0.990257	0.989996	0.990137	1	0.989489	0.98947	0.989551	0.989594	0.989653	0.989634	0.989644	0.988975	0.988799	0.989144	0.989003	0.988928	0.988705	0.98862	0.98874	0.9891	0.989155	0.988994	0.988967	0.988622	0.989436	0.989139	0.989038	0.989141
michiganensis_GCA_025665355.1_ASM2566535v1_genomic	0.978251	0.978603	0.978728	0.979133	0.97662	0.978623	0.978637	0.978637	0.978077	0.989204	0.990889	0.991164	0.991208	0.990895	0.991036	0.991091	0.990475	0.991067	0.991651	0.991166	0.990799	0.991314	0.990176	0.990518	0.989489	1	0.998717	0.992995	0.993206	0.993802	0.993752	0.993779	0.988221	0.98858	0.988706	0.988318	0.988335	0.988445	0.988517	0.988649	0.988505	0.988556	0.988035	0.98858	0.988243	0.988783	0.988049	0.988136	0.988059
michiganensis_GCA_008693565.1_ASM869356v1_genomic	0.977147	0.977971	0.978189	0.978426	0.977455	0.978507	0.978538	0.978077	0.979434	0.991041	0.990884	0.991261	0.990256	0.990834	0.990899	0.991042	0.990996	0.991277	0.991654	0.991382	0.990917	0.990824	0.99034	0.989741	0.98947	0.998717	1	0.993173	0.992126	0.991677	0.991661	0.991655	0.988421	0.988845	0.988695	0.988647	0.987369	0.987988	0.987975	0.988488	0.988954	0.989051	0.988046	0.988579	0.987405	0.988012	0.98732	0.987323	0.987242
michiganensis_GCA_026967695.1_ASM2696769v1_genomic	0.978355	0.977859	0.978792	0.979218	0.978125	0.977998	0.978495	0.978513	0.979593	0.99078	0.991217	0.991079	0.991016	0.991268	0.991515	0.991483	0.991321	0.991602	0.991819	0.991189	0.991397	0.99137	0.99099	0.991055	0.989551	0.992995	0.993173	1	0.999395	0.993306	0.993276	0.99331	0.98833	0.988403	0.988549	0.988709	0.988237	0.988271	0.988318	0.988332	0.988542	0.988474	0.98839	0.988688	0.988123	0.988863	0.98849	0.988258	0.988521
michiganensis_GCA_014050515.2_ASM1405051v2_genomic	0.977748	0.977883	0.978054	0.979184	0.978201	0.978359	0.97857	0.978635	0.979421	0.991085	0.990563	0.991071	0.991188	0.991069	0.991104	0.991239	0.991091	0.991353	0.991895	0.991315	0.991183	0.991021	0.990716	0.990163	0.989594	0.993206	0.992126	0.999395	1	0.993308	0.993289	0.99331	0.988559	0.988555	0.988649	0.988591	0.987573	0.987242	0.988267	0.98815	0.987587	0.987571	0.987915	0.988668	0.986452	0.988499	0.987879	0.987918	0.986528
michiganensis_GCA_029718685.1_ASM2971868v1_genomic	0.978589	0.978634	0.978637	0.979236	0.978622	0.978798	0.978974	0.978808	0.97995	0.991322	0.988887	0.991554	0.991389	0.991662	0.991604	0.991636	0.991192	0.991702	0.991874	0.99148	0.991631	0.988611	0.991386	0.991166	0.989653	0.993802	0.991677	0.993306	0.993308	1	0.999968	0.999976	0.988744	0.989066	0.988968	0.988928	0.988626	0.988609	0.988653	0.988801	0.988771	0.988787	0.988901	0.988986	0.988685	0.989207	0.988842	0.98883	0.988827
michiganensis_GCA_013636415.1_ASM1363641v1_genomic	0.978559	0.978628	0.978633	0.979214	0.978608	0.978771	0.978955	0.978788	0.979944	0.991316	0.988875	0.99155	0.991383	0.991621	0.991589	0.991625	0.991163	0.99165	0.991868	0.991457	0.991611	0.988601	0.991383	0.991177	0.989634	0.993752	0.991661	0.993276	0.993289	0.999968	1	0.999964	0.988757	0.989059	0.988957	0.988929	0.988635	0.98862	0.988647	0.988788	0.988752	0.988776	0.988886	0.988969	0.988666	0.989195	0.988842	0.98883	0.988821
michiganensis_GCA_029718665.1_ASM2971866v1_genomic	0.978565	0.978627	0.978644	0.979227	0.978615	0.978789	0.978954	0.978789	0.97995	0.991324	0.988881	0.991549	0.991376	0.991647	0.991601	0.991632	0.991188	0.991686	0.991871	0.991462	0.991622	0.98861	0.991374	0.991165	0.989644	0.993779	0.991655	0.99331	0.99331	0.999976	0.999964	1	0.988721	0.989045	0.988961	0.988932	0.988619	0.988607	0.988661	0.988794	0.988755	0.988772	0.98889	0.988973	0.988665	0.989201	0.988838	0.988827	0.988824
michiganensis_GCA_025490535.1_ASM2549053v1_genomic	0.977483	0.977876	0.977821	0.978299	0.977254	0.978219	0.978552	0.977999	0.979674	0.987787	0.988557	0.988869	0.988424	0.988512	0.988768	0.98878	0.988365	0.988906	0.988815	0.98857	0.988577	0.988256	0.988622	0.988467	0.988975	0.988221	0.988421	0.98833	0.988559	0.988744	0.988757	0.988721	1	0.994099	0.994204	0.993858	0.993576	0.993611	0.993941	0.994031	0.994046	0.994111	0.993584	0.994023	0.99361	0.993801	0.994127	0.993956	0.994099
michiganensis_GCA_022569835.1_ASM2256983v1_genomic	0.977778	0.978013	0.977906	0.978555	0.977666	0.976983	0.977524	0.977598	0.979912	0.988689	0.989109	0.98881	0.988826	0.988863	0.989127	0.989153	0.988448	0.989327	0.989016	0.988992	0.988538	0.988666	0.988648	0.98854	0.988799	0.98858	0.988845	0.988403	0.988555	0.989066	0.989059	0.989045	0.994099	1	0.994521	0.993079	0.9937	0.993518	0.993538	0.993421	0.994361	0.994327	0.994566	0.994519	0.993879	0.993429	0.99346	0.99351	0.9935
michiganensis_GCA_024396595.1_ASM2439659v1_genomic	0.977883	0.977984	0.977831	0.978333	0.977199	0.977933	0.97808	0.977543	0.979824	0.988803	0.988773	0.988791	0.988866	0.988821	0.988925	0.988787	0.988811	0.98868	0.989139	0.988504	0.98872	0.988345	0.989048	0.988786	0.989144	0.988706	0.988695	0.988549	0.988649	0.988968	0.988957	0.988961	0.994204	0.994521	1	0.99405	0.995208	0.994091	0.994208	0.994041	0.99506	0.995116	0.995666	0.995576	0.993654	0.996098	0.993937	0.993688	0.993797
michiganensis_GCA_019803065.1_ASM1980306v1_genomic	0.97769	0.978476	0.97821	0.978623	0.978346	0.977912	0.978475	0.978045	0.979864	0.988465	0.988745	0.988908	0.988825	0.988778	0.988873	0.988824	0.988497	0.988961	0.988592	0.988798	0.988668	0.988589	0.988527	0.988454	0.989003	0.988318	0.988647	0.988709	0.988591	0.988928	0.988929	0.988932	0.993858	0.993079	0.99405	1	0.993555	0.993552	0.993599	0.99346	0.994163	0.994338	0.994346	0.994366	0.993433	0.993226	0.995398	0.995367	0.995389
michiganensis_GCA_022869885.1_ASM2286988v1_genomic	0.978144	0.976346	0.977504	0.978981	0.978396	0.978016	0.9783	0.976757	0.977766	0.98877	0.98817	0.988527	0.987685	0.987984	0.988385	0.988413	0.988193	0.988954	0.989029	0.988487	0.988595	0.987737	0.986133	0.988513	0.988928	0.988335	0.987369	0.988237	0.987573	0.988626	0.988635	0.988619	0.993576	0.9937	0.995208	0.993555	1	0.993568	0.993289	0.99315	0.993874	0.993865	0.993671	0.99549	0.991284	0.993626	0.993688	0.99368	0.993418
michiganensis_GCA_021228695.1_ASM2122869v1_genomic	0.977344	0.977424	0.97733	0.977777	0.976929	0.977777	0.978207	0.97679	0.979605	0.98798	0.988022	0.988676	0.988137	0.988576	0.988431	0.988492	0.987892	0.988722	0.988775	0.988321	0.988327	0.988316	0.987658	0.987823	0.988705	0.988445	0.987988	0.988271	0.987242	0.988609	0.98862	0.988607	0.993611	0.993518	0.994091	0.993552	0.993568	1	0.992945	0.99349	0.99252	0.992665	0.993288	0.993783	0.992314	0.992061	0.993239	0.993051	0.992956
michiganensis_GCA_024917295.1_ASM2491729v1_genomic	0.97776	0.97807	0.977883	0.97818	0.97802	0.977732	0.978414	0.977921	0.97983	0.988136	0.988146	0.988721	0.988269	0.988726	0.988477	0.988649	0.987846	0.988901	0.988854	0.988734	0.987983	0.988069	0.988202	0.987595	0.98862	0.988517	0.987975	0.988318	0.988267	0.988653	0.988647	0.988661	0.993941	0.993538	0.994208	0.993599	0.993289	0.992945	1	0.99345	0.993157	0.993223	0.993606	0.994449	0.993232	0.992875	0.993266	0.993416	0.993444
michiganensis_GCA_022163245.2_ASM2216324v2_genomic	0.977649	0.977893	0.977983	0.97832	0.978095	0.977488	0.978001	0.978055	0.979869	0.988381	0.98856	0.988704	0.988362	0.988586	0.988648	0.988811	0.988173	0.989105	0.98926	0.988949	0.988525	0.988715	0.988474	0.987995	0.98874	0.988649	0.988488	0.988332	0.98815	0.988801	0.988788	0.988794	0.994031	0.993421	0.994041	0.99346	0.99315	0.99349	0.99345	1	0.993599	0.99363	0.993577	0.993952	0.992953	0.992813	0.993729	0.993708	0.993702
michiganensis_GCA_008931605.1_ASM893160v1_genomic	0.976467	0.977666	0.977473	0.97738	0.976836	0.977972	0.978335	0.977017	0.979832	0.988785	0.988889	0.988796	0.98824	0.988924	0.988723	0.988828	0.988572	0.989167	0.98925	0.988665	0.988281	0.988191	0.988142	0.987516	0.9891	0.988505	0.988954	0.988542	0.987587	0.988771	0.988752	0.988755	0.994046	0.994361	0.99506	0.994163	0.993874	0.99252	0.993157	0.993599	1	0.999746	0.997901	0.997828	0.992035	0.993614	0.992709	0.992713	0.993181
michiganensis_GCA_000724525.1_ASM72452v1_genomic	0.976568	0.977797	0.977554	0.977418	0.976887	0.977904	0.978406	0.976987	0.979798	0.988965	0.988962	0.988905	0.988283	0.988956	0.988798	0.988955	0.988599	0.989116	0.989296	0.988803	0.988363	0.988148	0.988135	0.987486	0.989155	0.988556	0.989051	0.988474	0.987571	0.988787	0.988776	0.988772	0.994111	0.994327	0.995116	0.994338	0.993865	0.992665	0.993223	0.99363	0.999746	1	0.997694	0.997627	0.992113	0.993604	0.992751	0.992789	0.993195
michiganensis_GCA_027945215.1_ASM2794521v1_genomic	0.976876	0.977515	0.977459	0.977789	0.975895	0.978121	0.978286	0.977162	0.97906	0.987386	0.988672	0.989092	0.988134	0.98833	0.988746	0.98874	0.988365	0.988919	0.989303	0.988952	0.988306	0.987742	0.988198	0.988198	0.988994	0.988035	0.988046	0.98839	0.987915	0.988901	0.988886	0.98889	0.993584	0.994566	0.995666	0.994346	0.993671	0.993288	0.993606	0.993577	0.997901	0.997694	1	0.999762	0.991692	0.994304	0.993261	0.993268	0.993434
michiganensis_GCA_017639895.1_ASM1763989v1_genomic	0.977783	0.978036	0.977624	0.978218	0.977686	0.977432	0.977685	0.978126	0.979631	0.988764	0.988681	0.989095	0.988601	0.988852	0.988878	0.988711	0.988675	0.988812	0.989265	0.988379	0.98892	0.988705	0.988873	0.988344	0.988967	0.98858	0.988579	0.988688	0.988668	0.988986	0.988969	0.988973	0.994023	0.994519	0.995576	0.994366	0.99549	0.993783	0.994449	0.993952	0.997828	0.997627	0.999762	1	0.993596	0.995201	0.993942	0.993883	0.993883
michiganensis_GCA_016618215.1_ASM1661821v1_genomic	0.976591	0.9774	0.977183	0.975729	0.976747	0.977272	0.977848	0.977013	0.979625	0.988343	0.988163	0.988435	0.987879	0.987324	0.988442	0.988633	0.987698	0.988745	0.988939	0.988384	0.988195	0.9872	0.987221	0.986658	0.988622	0.988243	0.987405	0.988123	0.986452	0.988685	0.988666	0.988665	0.99361	0.993879	0.993654	0.993433	0.991284	0.992314	0.993232	0.992953	0.992035	0.992113	0.991692	0.993596	1	0.992238	0.99202	0.9921	0.992206
michiganensis_GCA_004102625.1_ASM410262v1_genomic	0.977334	0.977497	0.977808	0.978832	0.978039	0.977834	0.978097	0.977815	0.980163	0.989035	0.989034	0.989565	0.988918	0.988862	0.989022	0.989128	0.988723	0.990594	0.98971	0.989549	0.989359	0.98821	0.988448	0.989005	0.989436	0.988783	0.988012	0.988863	0.988499	0.989207	0.989195	0.989201	0.993801	0.993429	0.996098	0.993226	0.993626	0.992061	0.992875	0.992813	0.993614	0.993604	0.994304	0.995201	0.992238	1	0.992256	0.992345	0.992407
michiganensis_GCA_002290285.1_ASM229028v1_genomic	0.977992	0.976903	0.977416	0.978477	0.977268	0.978135	0.97809	0.977256	0.979562	0.98858	0.988	0.988895	0.988204	0.988416	0.988605	0.988603	0.987975	0.988878	0.988967	0.988867	0.988382	0.988011	0.987855	0.988347	0.989139	0.988049	0.98732	0.98849	0.987879	0.988842	0.988842	0.988838	0.994127	0.99346	0.993937	0.995398	0.993688	0.993239	0.993266	0.993729	0.992709	0.992751	0.993261	0.993942	0.99202	0.992256	1	0.99996	0.999614
michiganensis_GCA_002216835.1_ASM221683v1_genomic	0.97794	0.976968	0.977274	0.97838	0.977273	0.978137	0.978098	0.977204	0.97957	0.988539	0.987931	0.988853	0.988023	0.98844	0.988624	0.988627	0.987971	0.989015	0.988968	0.988871	0.988296	0.988018	0.987871	0.988424	0.989038	0.988136	0.987323	0.988258	0.987918	0.98883	0.98883	0.988827	0.993956	0.99351	0.993688	0.995367	0.99368	0.993051	0.993416	0.993708	0.992713	0.992789	0.993268	0.993883	0.9921	0.992345	0.99996	1	0.999622
michiganensis_GCA_022343245.1_ASM2234324v1_genomic	0.977851	0.977085	0.977374	0.977428	0.977146	0.97815	0.977955	0.977297	0.979568	0.988625	0.988151	0.98892	0.988252	0.988553	0.988695	0.988674	0.988083	0.988887	0.988994	0.988814	0.988411	0.98803	0.987702	0.987859	0.989141	0.988059	0.987242	0.988521	0.986528	0.988827	0.988821	0.988824	0.994099	0.9935	0.993797	0.995389	0.993418	0.992956	0.993444	0.993702	0.993181	0.993195	0.993434	0.993883	0.992206	0.992407	0.999614	0.999622	1
michiganensis_GCA_022343265.1_ASM2234326v1_genomic	0.977719	0.977816	0.977802	0.977392	0.977701	0.977977	0.977988	0.978321	0.9796	0.98879	0.988408	0.98894	0.988321	0.988529	0.988816	0.988796	0.988173	0.989028	0.98901	0.988697	0.988687	0.988757	0.988345	0.987841	0.989084	0.988149	0.988	0.988383	0.987004	0.988841	0.988835	0.988834	0.994206	0.993608	0.99385	0.995302	0.993519	0.993281	0.993893	0.99373	0.99393	0.993844	0.993888	0.99388	0.992938	0.992803	0.999587	0.999594	0.999802
michiganensis_GCA_021228855.1_ASM2122885v1_genomic	0.977759	0.978044	0.977931	0.978796	0.977722	0.978082	0.978054	0.978378	0.979725	0.98858	0.988511	0.988924	0.988621	0.988587	0.98883	0.988777	0.988143	0.988893	0.988998	0.988821	0.988738	0.988658	0.988435	0.98806	0.989144	0.988061	0.988132	0.988573	0.988456	0.988834	0.988833	0.988828	0.994127	0.993467	0.993798	0.995402	0.993555	0.993385	0.993887	0.993731	0.994168	0.994196	0.994041	0.9939	0.993257	0.992945	0.999955	0.999963	0.999802
grimontii_GCA_902164675.1_25426_7_101_genomic	0.94092	0.940759	0.941082	0.940814	0.940694	0.940957	0.940924	0.940773	0.940323	0.940195	0.940272	0.940411	0.94036	0.940066	0.939949	0.939987	0.940033	0.940291	0.940393	0.94025	0.940169	0.940087	0.940046	0.940289	0.939952	0.939946	0.939787	0.939704	0.939691	0.939934	0.939928	0.939929	0.93997	0.939851	0.939919	0.939912	0.939984	0.939918	0.940021	0.940002	0.939995	0.939996	0.940155	0.940141	0.939822	0.940181	0.94001	0.940004	0.940028
grimontii_GCA_013606065.1_ASM1360606v1_genomic	0.941861	0.942536	0.941841	0.942195	0.940774	0.941086	0.940744	0.940161	0.939598	0.939884	0.941201	0.939697	0.941063	0.939674	0.939914	0.939659	0.939969	0.939497	0.93974	0.939638	0.939464	0.940964	0.938956	0.939574	0.93938	0.939486	0.941931	0.939266	0.939586	0.937855	0.937847	0.937844	0.939339	0.939797	0.939599	0.939576	0.939538	0.939916	0.939579	0.939671	0.940549	0.940561	0.939392	0.939548	0.940057	0.940548	0.939229	0.939191	0.939344
pasteuri_GCA_018139045.1_ASM1813904v1_genomic	0.943694	0.94361	0.944304	0.943741	0.943968	0.944018	0.944175	0.94407	0.939762	0.940408	0.940483	0.940661	0.940486	0.940625	0.940548	0.940591	0.940568	0.940571	0.940719	0.940547	0.940582	0.940521	0.940434	0.940864	0.940575	0.940657	0.940472	0.940417	0.940405	0.941158	0.941151	0.941158	0.940447	0.940411	0.940248	0.940395	0.940533	0.940166	0.940431	0.94073	0.940258	0.940412	0.940489	0.940509	0.939944	0.940541	0.940206	0.940215	0.940382
pasteuri_GCA_021228735.1_ASM2122873v1_genomic	0.94439	0.943621	0.944265	0.943814	0.944252	0.943792	0.944234	0.944026	0.939979	0.940235	0.940731	0.94143	0.940293	0.942219	0.941187	0.941096	0.94126	0.940577	0.940697	0.94049	0.940231	0.940591	0.941081	0.941084	0.940198	0.940987	0.941071	0.941334	0.940913	0.941225	0.941217	0.941215	0.941118	0.940256	0.940271	0.940463	0.940673	0.940241	0.94077	0.940799	0.940669	0.940569	0.940715	0.940335	0.940294	0.941501	0.940451	0.940427	0.940672
oxytoca_GCA_016903415.1_ASM1690341v1_genomic	0.924376	0.925102	0.924486	0.925334	0.924842	0.924417	0.924355	0.925125	0.925354	0.925986	0.926146	0.926162	0.927313	0.926388	0.92594	0.926077	0.926167	0.925889	0.925963	0.925803	0.926171	0.926293	0.925754	0.926507	0.92658	0.92662	0.926568	0.926645	0.927606	0.926564	0.926557	0.926574	0.926276	0.926412	0.926461	0.926525	0.926225	0.925643	0.926675	0.926166	0.926332	0.926255	0.926283	0.926168	0.927074	0.927259	0.926251	0.926194	0.92623
oxytoca_GCA_002984395.1_ASM298439v1_genomic	0.925113	0.925349	0.925456	0.926094	0.926933	0.924483	0.924471	0.924733	0.925244	0.926612	0.927281	0.926349	0.927121	0.926843	0.926415	0.926018	0.927083	0.925886	0.926073	0.926046	0.92663	0.926309	0.925638	0.92689	0.926672	0.926967	0.926951	0.927138	0.927551	0.926583	0.926568	0.926572	0.926535	0.926486	0.926808	0.926574	0.925796	0.926199	0.92689	0.926288	0.926047	0.926138	0.92611	0.926312	0.927065	0.927482	0.9261	0.926121	0.926328
oxytoca_GCA_905330865.2_AI2946v1_cpp_genomic	0.924328	0.924399	0.924486	0.924442	0.924503	0.924224	0.924656	0.924472	0.925757	0.926295	0.926033	0.927443	0.9265	0.926824	0.926275	0.92603	0.926259	0.926353	0.926135	0.926251	0.926077	0.926136	0.926227	0.926415	0.926392	0.927234	0.927023	0.927207	0.927477	0.926776	0.926809	0.926804	0.926469	0.92651	0.926971	0.926524	0.926209	0.926263	0.926831	0.926768	0.926264	0.926148	0.926904	0.926795	0.92671	0.926914	0.926563	0.926564	0.926592
oxytoca_GCA_905330835.2_AI2945v1_cpp_genomic	0.924328	0.924399	0.924482	0.92444	0.924502	0.924223	0.924651	0.924469	0.925757	0.926279	0.926033	0.927442	0.9265	0.926869	0.926275	0.926078	0.926306	0.926349	0.926136	0.926251	0.926073	0.926136	0.926226	0.926414	0.926389	0.92723	0.92702	0.927207	0.927477	0.926776	0.926808	0.926804	0.926468	0.926507	0.926964	0.926523	0.926206	0.926263	0.926831	0.926767	0.926256	0.92614	0.926897	0.926788	0.926709	0.926908	0.926563	0.926564	0.926592
oxytoca_GCA_900635105.1_36109_D01_genomic	0.924372	0.924421	0.924414	0.924332	0.924575	0.924382	0.924912	0.924415	0.92567	0.92632	0.926167	0.926298	0.926335	0.926337	0.926382	0.926215	0.926396	0.926013	0.92593	0.926127	0.92621	0.92626	0.926203	0.926257	0.92652	0.927226	0.927084	0.927119	0.927102	0.926907	0.926883	0.926874	0.926558	0.926641	0.926746	0.926511	0.926236	0.926417	0.926655	0.926669	0.926241	0.926239	0.926349	0.926155	0.926624	0.926462	0.926604	0.926632	0.926637
oxytoca_GCA_017968865.1_ASM1796886v1_genomic	0.924148	0.924177	0.924076	0.924037	0.924022	0.924127	0.924206	0.924222	0.925738	0.925975	0.925945	0.926039	0.925969	0.92605	0.925844	0.925866	0.925858	0.92578	0.925933	0.925885	0.926019	0.926078	0.925875	0.92629	0.926069	0.926706	0.926866	0.926562	0.926667	0.926496	0.926493	0.92653	0.926177	0.926501	0.926534	0.926284	0.926179	0.926034	0.926391	0.926304	0.925988	0.926118	0.926207	0.926138	0.926422	0.926062	0.926279	0.926313	0.926307
oxytoca_GCA_003073975.1_ASM307397v1_genomic	0.924249	0.924199	0.924178	0.92421	0.924111	0.924101	0.924002	0.924056	0.925504	0.926013	0.92584	0.92617	0.926102	0.926118	0.926147	0.925811	0.925679	0.926078	0.925935	0.925884	0.926052	0.926048	0.925882	0.926061	0.926228	0.926746	0.92671	0.926664	0.926642	0.926435	0.926418	0.926416	0.926283	0.926292	0.926697	0.926213	0.925964	0.926155	0.926114	0.926146	0.925993	0.926089	0.92617	0.92616	0.926053	0.925829	0.926276	0.926292	0.926305
oxytoca_GCA_905338025.2_AN2363v1_cp_genomic	0.924368	0.924235	0.924444	0.924361	0.92417	0.924239	0.924287	0.924224	0.925869	0.926035	0.926318	0.926864	0.926354	0.926729	0.926005	0.926077	0.926137	0.925888	0.925939	0.926009	0.926237	0.926195	0.926285	0.92647	0.926353	0.926769	0.92698	0.926794	0.926814	0.926676	0.926672	0.926668	0.926336	0.92656	0.926696	0.926528	0.926462	0.926194	0.92657	0.926448	0.926233	0.926265	0.926412	0.926379	0.926646	0.926808	0.926614	0.92661	0.926637
oxytoca_GCA_025676565.2_ASM2567656v2_genomic	0.924143	0.924046	0.924239	0.923921	0.924287	0.924314	0.924366	0.9242	0.925512	0.926374	0.925888	0.926385	0.926294	0.926287	0.926093	0.92575	0.926126	0.926087	0.926075	0.926081	0.926108	0.926053	0.926079	0.926288	0.926122	0.927003	0.926879	0.926965	0.926701	0.926743	0.926708	0.926745	0.926378	0.926484	0.926903	0.926858	0.926511	0.926089	0.926466	0.926707	0.926329	0.925923	0.926123	0.926279	0.928501	0.926288	0.926722	0.926766	0.928489
oxytoca_GCA_030506015.1_ASM3050601v1_genomic	0.923804	0.92367	0.923809	0.923849	0.923712	0.923695	0.923671	0.923846	0.925249	0.925492	0.925485	0.925761	0.925711	0.925806	0.925555	0.925472	0.925472	0.925385	0.925535	0.925549	0.925739	0.925716	0.92567	0.925865	0.925889	0.926286	0.926309	0.926206	0.926222	0.926007	0.926005	0.926024	0.925821	0.926049	0.925946	0.925849	0.925748	0.925649	0.925911	0.925808	0.925696	0.925684	0.925778	0.925777	0.925827	0.925776	0.925944	0.925986	0.925956
oxytoca_GCA_030343625.2_ASM3034362v2_genomic	0.925359	0.924441	0.924753	0.924521	0.924756	0.924602	0.924592	0.924469	0.925461	0.926824	0.926647	0.927842	0.926485	0.928577	0.926342	0.926057	0.926864	0.926281	0.926703	0.926712	0.926338	0.926603	0.926679	0.926769	0.926407	0.927144	0.927617	0.927561	0.927564	0.927099	0.927045	0.927059	0.926708	0.926688	0.927249	0.92702	0.926938	0.926509	0.926701	0.926907	0.926921	0.926737	0.927109	0.926668	0.927244	0.92782	0.92742	0.927371	0.927412
oxytoca_GCA_013826985.1_ASM1382698v1_genomic	0.924532	0.924246	0.924757	0.924979	0.924723	0.924463	0.924331	0.924356	0.925491	0.926445	0.926568	0.926466	0.926597	0.926885	0.926417	0.925913	0.926514	0.926161	0.926536	0.926616	0.926313	0.926284	0.926194	0.926494	0.926158	0.927251	0.927417	0.927361	0.92752	0.926855	0.926849	0.926862	0.926433	0.92657	0.927137	0.926655	0.926673	0.9265	0.926783	0.929952	0.926589	0.926554	0.927061	0.92663	0.927225	0.926561	0.926966	0.926903	0.926964
oxytoca_GCA_905322525.2_AI2623v1_cpp_genomic	0.925387	0.925207	0.925584	0.92615	0.927263	0.924604	0.924497	0.925111	0.925326	0.926746	0.927661	0.927266	0.927066	0.927854	0.926706	0.925996	0.927174	0.926197	0.926592	0.926609	0.926656	0.926081	0.926103	0.9268	0.926213	0.927213	0.927846	0.927319	0.928533	0.926908	0.92695	0.926964	0.926796	0.926557	0.927126	0.926838	0.92655	0.926392	0.928043	0.927016	0.926326	0.926246	0.926994	0.926623	0.927795	0.928315	0.926886	0.926821	0.926831
oxytoca_GCA_021398915.1_ASM2139891v1_genomic	0.924359	0.924315	0.924362	0.924388	0.92434	0.924189	0.924399	0.924411	0.925654	0.926253	0.926135	0.926394	0.92639	0.926251	0.925986	0.925889	0.926041	0.926015	0.926135	0.92597	0.926275	0.926136	0.926275	0.926359	0.926683	0.926776	0.926824	0.926942	0.926781	0.926678	0.926728	0.926725	0.926741	0.926747	0.926741	0.926712	0.926519	0.926277	0.926534	0.9267	0.92626	0.926217	0.926498	0.926346	0.926762	0.926515	0.926499	0.926531	0.926525
oxytoca_GCA_003812925.1_ASM381292v1_genomic	0.924355	0.924262	0.924558	0.924534	0.924687	0.924378	0.92468	0.92448	0.92552	0.926299	0.926265	0.926854	0.926616	0.926544	0.926298	0.926221	0.926185	0.926554	0.926528	0.926396	0.92631	0.926358	0.926538	0.926368	0.926734	0.927166	0.927238	0.927111	0.92718	0.926817	0.926799	0.926803	0.926819	0.926526	0.927126	0.926433	0.926127	0.926451	0.926795	0.926893	0.926274	0.926271	0.926676	0.926641	0.926459	0.926393	0.926527	0.926529	0.926557
oxytoca_GCA_036687455.1_ASM3668745v1_genomic	0.923932	0.924219	0.924383	0.924082	0.924238	0.924284	0.924506	0.924385	0.925753	0.926434	0.926162	0.926885	0.926354	0.926811	0.926044	0.925886	0.926072	0.926164	0.926108	0.926117	0.926059	0.926335	0.926201	0.926169	0.926505	0.926865	0.926867	0.926849	0.926469	0.92662	0.926624	0.92665	0.926592	0.926537	0.926814	0.926527	0.925707	0.926447	0.926329	0.926816	0.925794	0.925723	0.925781	0.925926	0.926271	0.926337	0.926196	0.926194	0.926121
oxytoca_GCA_030544885.1_ASM3054488v1_genomic	0.923895	0.923804	0.923938	0.923861	0.923846	0.923732	0.924023	0.924018	0.9251	0.925793	0.925547	0.925751	0.925922	0.925887	0.925553	0.925335	0.925629	0.925746	0.92546	0.925564	0.925668	0.92574	0.925865	0.925632	0.926113	0.926386	0.926471	0.926421	0.926438	0.92634	0.926333	0.926339	0.92604	0.926056	0.926221	0.926031	0.925832	0.925727	0.926138	0.926158	0.925646	0.925472	0.925597	0.925601	0.926188	0.925957	0.925919	0.925895	0.925879
oxytoca_GCA_030518375.2_ASM3051837v2_genomic	0.92388	0.923824	0.923945	0.923868	0.923812	0.923747	0.923988	0.92403	0.925101	0.925753	0.925552	0.925681	0.925902	0.925839	0.925542	0.925321	0.925615	0.925757	0.925463	0.925524	0.925677	0.925745	0.925819	0.925648	0.92613	0.926398	0.92644	0.92645	0.926477	0.926358	0.926345	0.926351	0.926057	0.926065	0.926187	0.926061	0.925833	0.925721	0.926121	0.926154	0.925661	0.925477	0.9256	0.925589	0.926169	0.925937	0.925948	0.925903	0.925911
oxytoca_GCA_020115535.1_ASM2011553v1_genomic	0.923774	0.923794	0.923812	0.923913	0.923642	0.923689	0.923804	0.923918	0.925033	0.925662	0.925677	0.925895	0.925859	0.925875	0.925481	0.925377	0.925532	0.925804	0.925687	0.925477	0.925562	0.925639	0.925854	0.925699	0.925892	0.926258	0.926308	0.926298	0.926285	0.9261	0.926102	0.926104	0.925869	0.92588	0.926086	0.925822	0.925605	0.925569	0.925989	0.925956	0.925463	0.925368	0.925664	0.925555	0.926032	0.925812	0.925794	0.925783	0.925815
oxytoca_GCA_001598695.1_ASM159869v1_genomic	0.923904	0.92381	0.923844	0.923936	0.923813	0.923777	0.923948	0.924034	0.925096	0.925782	0.925757	0.926013	0.925955	0.925901	0.925567	0.925454	0.925582	0.925876	0.925755	0.925554	0.925665	0.925746	0.925914	0.925842	0.926013	0.926352	0.926341	0.92638	0.926364	0.926093	0.926088	0.926086	0.925991	0.926033	0.926151	0.925953	0.925812	0.925646	0.926091	0.926065	0.925617	0.925538	0.925766	0.925655	0.926102	0.92593	0.925921	0.925908	0.925955
oxytoca_GCA_900636985.1_45889_C01_genomic	0.924204	0.924125	0.924339	0.924297	0.923976	0.92403	0.924265	0.924251	0.925508	0.926148	0.926076	0.926434	0.926405	0.926295	0.926051	0.925887	0.926007	0.926215	0.926167	0.925851	0.926051	0.926183	0.9262	0.926152	0.92635	0.926662	0.926582	0.926797	0.926798	0.926446	0.926484	0.926432	0.926358	0.926372	0.926657	0.926377	0.926199	0.926161	0.926394	0.926402	0.925985	0.92592	0.92615	0.926006	0.926428	0.92623	0.926267	0.926297	0.926291
oxytoca_GCA_001870185.1_ASM187018v1_genomic	0.925098	0.92454	0.924088	0.924239	0.924489	0.924421	0.924765	0.924385	0.925708	0.927015	0.926041	0.926925	0.926151	0.927035	0.926043	0.926249	0.926402	0.926504	0.926185	0.925916	0.925872	0.926758	0.926848	0.926684	0.926508	0.926547	0.926976	0.927154	0.927453	0.926796	0.926827	0.926792	0.926542	0.926267	0.926979	0.926816	0.926553	0.926097	0.926523	0.926623	0.926115	0.92586	0.925972	0.926143	0.926609	0.927058	0.926695	0.926633	0.926748
oxytoca_GCA_001022115.1_ASM102211v1_genomic	0.925159	0.924573	0.924051	0.924304	0.924568	0.924458	0.924784	0.924432	0.925738	0.927072	0.926114	0.926823	0.925985	0.927033	0.926093	0.92626	0.926558	0.926542	0.926174	0.925949	0.925886	0.926772	0.926848	0.926739	0.926516	0.926506	0.927025	0.927193	0.927668	0.926726	0.926716	0.926722	0.926534	0.926268	0.926963	0.926858	0.92671	0.926068	0.926556	0.926611	0.926135	0.925942	0.926128	0.926144	0.926741	0.927113	0.926649	0.926603	0.926835
oxytoca_GCA_001022295.1_ASM102229v1_genomic	0.92512	0.924515	0.924038	0.924258	0.924458	0.924461	0.924767	0.924411	0.925722	0.927025	0.926025	0.926871	0.926072	0.926958	0.926089	0.926239	0.926439	0.926502	0.92617	0.925931	0.925901	0.926758	0.926836	0.926659	0.926498	0.926538	0.926933	0.927189	0.927508	0.926751	0.926782	0.926745	0.926526	0.926262	0.926958	0.926829	0.926559	0.926005	0.926449	0.926566	0.926231	0.925958	0.926026	0.926131	0.926682	0.926973	0.926631	0.926573	0.926753
oxytoca_GCA_016918825.1_ASM1691882v1_genomic	0.92513	0.924653	0.92472	0.924894	0.924966	0.923967	0.924385	0.924413	0.925684	0.927113	0.926763	0.926399	0.926263	0.926971	0.926278	0.926113	0.92664	0.926392	0.925949	0.925818	0.92627	0.926128	0.926603	0.926784	0.926516	0.926793	0.927325	0.927248	0.927433	0.926811	0.926841	0.926806	0.926638	0.926103	0.926985	0.926231	0.926292	0.926643	0.926713	0.926681	0.926535	0.926515	0.92664	0.92613	0.926749	0.926608	0.926496	0.92651	0.926415
oxytoca_GCA_030506035.1_ASM3050603v1_genomic	0.924051	0.923691	0.924028	0.924039	0.92395	0.92388	0.924115	0.924176	0.925421	0.925852	0.925819	0.926163	0.92614	0.926107	0.925789	0.925695	0.925767	0.926199	0.925769	0.925862	0.925903	0.926002	0.926416	0.926179	0.926274	0.926769	0.926996	0.926867	0.926875	0.926489	0.926523	0.926525	0.926742	0.92642	0.926713	0.926368	0.92615	0.926282	0.926606	0.926641	0.926174	0.926133	0.926215	0.926339	0.926586	0.926305	0.926273	0.926276	0.926338
oxytoca_GCA_025732175.1_ASM2573217v1_genomic	0.924517	0.924426	0.924527	0.924448	0.924676	0.924289	0.924589	0.924621	0.925702	0.926548	0.925941	0.926814	0.926415	0.926458	0.92647	0.92634	0.926452	0.926643	0.92646	0.926339	0.926351	0.925982	0.926794	0.926582	0.926628	0.92731	0.926767	0.927241	0.927253	0.926957	0.927016	0.927027	0.926826	0.926881	0.927234	0.926716	0.926684	0.92654	0.927094	0.929241	0.92647	0.926479	0.927361	0.927144	0.926926	0.926733	0.926699	0.92671	0.926866
oxytoca_GCA_033860475.1_ASM3386047v1_genomic	0.925079	0.92482	0.9245	0.924651	0.923923	0.924573	0.924922	0.924636	0.92566	0.925908	0.926339	0.926489	0.92666	0.926867	0.926622	0.926523	0.926694	0.926528	0.926317	0.925984	0.926166	0.926565	0.929157	0.927142	0.926601	0.927474	0.927565	0.927321	0.927583	0.926996	0.926991	0.927064	0.927007	0.926703	0.927102	0.926932	0.927238	0.926609	0.92715	0.927476	0.926895	0.926816	0.927992	0.926699	0.927161	0.927193	0.926754	0.926775	0.926964
oxytoca_GCA_017310465.1_ASM1731046v1_genomic	0.924647	0.924738	0.924476	0.924174	0.924018	0.92462	0.924685	0.924494	0.925561	0.925703	0.926086	0.926547	0.926321	0.927121	0.926354	0.926187	0.926363	0.926396	0.925988	0.925965	0.925856	0.926471	0.929131	0.926675	0.926522	0.927245	0.927369	0.92704	0.927408	0.926754	0.926886	0.926882	0.926788	0.926704	0.926887	0.926714	0.926023	0.926457	0.927018	0.927362	0.926782	0.926728	0.927792	0.92629	0.927099	0.927413	0.926607	0.926616	0.926785
oxytoca_GCA_904863345.1_MSB1_10D_genomic	0.924734	0.924369	0.92446	0.924356	0.923315	0.924154	0.92454	0.924504	0.92567	0.925309	0.926057	0.926237	0.926253	0.926407	0.925989	0.92592	0.925924	0.926148	0.92606	0.926013	0.925887	0.926101	0.927873	0.926538	0.926538	0.927231	0.927105	0.927003	0.927011	0.926796	0.926808	0.926794	0.926814	0.926733	0.92685	0.926594	0.926485	0.926416	0.92737	0.92685	0.926382	0.926432	0.927484	0.926407	0.926743	0.926363	0.926552	0.926569	0.926589
oxytoca_GCA_922832405.1_ARGID_32545_genomic	0.924592	0.92517	0.924632	0.924476	0.924907	0.924409	0.924686	0.925421	0.92563	0.926531	0.926322	0.926373	0.926743	0.926722	0.926407	0.926302	0.926362	0.92662	0.926124	0.92617	0.926159	0.926605	0.926421	0.926454	0.926566	0.927197	0.9273	0.927297	0.927072	0.927073	0.927131	0.927207	0.927207	0.926693	0.927089	0.926628	0.926559	0.926767	0.927053	0.927422	0.926734	0.926573	0.926497	0.926352	0.926778	0.926739	0.926751	0.92674	0.926677
oxytoca_GCA_905329555.2_AI2744v1_cpp_genomic	0.925038	0.925165	0.925129	0.924937	0.925337	0.924505	0.924739	0.925289	0.925641	0.926951	0.926824	0.926445	0.926954	0.92728	0.926461	0.926275	0.926618	0.926616	0.926106	0.926195	0.926326	0.926527	0.926367	0.926638	0.926503	0.927296	0.927907	0.927422	0.927297	0.926976	0.927036	0.92711	0.927124	0.926706	0.927064	0.926547	0.926665	0.927032	0.927808	0.927617	0.926908	0.926945	0.926738	0.926403	0.927123	0.926882	0.926896	0.926878	0.926814
oxytoca_GCA_029226505.1_ASM2922650v1_genomic	0.926032	0.925589	0.925782	0.926277	0.926087	0.924417	0.925027	0.92468	0.925793	0.927187	0.927204	0.926997	0.927431	0.927633	0.927077	0.926453	0.927673	0.926783	0.926246	0.926343	0.926934	0.926423	0.926881	0.927302	0.926705	0.927247	0.927834	0.927628	0.927578	0.926946	0.927038	0.927051	0.926787	0.926876	0.926978	0.926858	0.926907	0.927081	0.927174	0.927455	0.926899	0.927005	0.927113	0.926544	0.927759	0.927898	0.927344	0.927325	0.927301
oxytoca_GCA_024918735.1_ASM2491873v1_genomic	0.924437	0.924765	0.924759	0.924149	0.924771	0.924546	0.924727	0.924398	0.925718	0.927233	0.930701	0.926668	0.92652	0.927411	0.926647	0.926152	0.926707	0.926531	0.926181	0.926191	0.926485	0.929814	0.926545	0.926708	0.926682	0.927355	0.930981	0.927659	0.927075	0.925936	0.92603	0.926025	0.926696	0.926906	0.926999	0.926995	0.926808	0.926941	0.927069	0.927928	0.927216	0.927137	0.926587	0.926479	0.927412	0.927417	0.926884	0.926877	0.926944
oxytoca_GCA_905333885.2_AI2918v1_cp_genomic	0.924965	0.925066	0.925397	0.92542	0.925268	0.924632	0.924223	0.92461	0.925676	0.926772	0.926633	0.926618	0.92669	0.927309	0.926363	0.925963	0.92681	0.926021	0.925947	0.925862	0.926299	0.926348	0.926187	0.926883	0.92639	0.926857	0.927443	0.927402	0.927589	0.926735	0.926741	0.926738	0.92646	0.926455	0.926562	0.926651	0.926366	0.926528	0.927562	0.926906	0.92641	0.926294	0.926638	0.926045	0.926935	0.927739	0.926487	0.926455	0.926513
oxytoca_GCA_902166465.1_25964_2_27_genomic	0.924279	0.923949	0.924545	0.924422	0.92527	0.923615	0.923718	0.923846	0.925204	0.926026	0.926846	0.925436	0.925935	0.925654	0.925979	0.925614	0.926074	0.925379	0.925289	0.925371	0.926215	0.925072	0.925058	0.926181	0.925834	0.926639	0.926857	0.926522	0.926794	0.926067	0.926052	0.926055	0.925979	0.926015	0.926004	0.925831	0.925786	0.925816	0.926071	0.925983	0.925523	0.925544	0.925963	0.925538	0.926813	0.926166	0.925602	0.925608	0.925541
oxytoca_GCA_033865735.1_ASM3386573v1_genomic	0.924195	0.924996	0.924337	0.924566	0.924921	0.92466	0.924534	0.92448	0.92538	0.927628	0.926324	0.926309	0.926365	0.926871	0.926241	0.926218	0.926712	0.926193	0.925929	0.925865	0.926094	0.926467	0.927073	0.926834	0.926357	0.926551	0.927054	0.927272	0.927482	0.926714	0.926704	0.926695	0.926481	0.926145	0.926524	0.926519	0.926714	0.925993	0.927096	0.929701	0.92651	0.926381	0.926711	0.92618	0.926713	0.926687	0.926637	0.92662	0.92674
oxytoca_GCA_016903975.1_ASM1690397v1_genomic	0.924767	0.925044	0.925279	0.925672	0.92651	0.924577	0.924322	0.924768	0.925472	0.926591	0.926798	0.926271	0.926812	0.926722	0.926529	0.925833	0.926621	0.926139	0.925898	0.925876	0.926213	0.925859	0.92624	0.926642	0.926321	0.926726	0.927054	0.927193	0.928317	0.926729	0.926717	0.926708	0.926352	0.926452	0.926603	0.926467	0.926019	0.925981	0.928624	0.926971	0.925718	0.925597	0.926129	0.925979	0.927311	0.927471	0.926235	0.92625	0.926179
oxytoca_GCA_905232115.2_AI2699v1_cp_genomic	0.924971	0.925594	0.924877	0.925822	0.926055	0.924292	0.924649	0.925031	0.925666	0.92691	0.926728	0.926907	0.927214	0.927374	0.926916	0.92618	0.926871	0.926204	0.926096	0.925986	0.926491	0.926037	0.92629	0.926921	0.926714	0.927505	0.927044	0.927541	0.927964	0.927175	0.92718	0.927175	0.926778	0.926928	0.926969	0.926978	0.926433	0.926504	0.927881	0.927607	0.926521	0.926273	0.926521	0.926448	0.927865	0.928663	0.92667	0.926707	0.9267
oxytoca_GCA_025579125.2_ASM2557912v2_genomic	0.925288	0.925814	0.925616	0.92643	0.92787	0.924411	0.924622	0.924829	0.925545	0.927007	0.927895	0.926838	0.927435	0.927572	0.927014	0.926343	0.927341	0.926516	0.926007	0.926011	0.926384	0.926556	0.92591	0.926936	0.926487	0.926986	0.927743	0.927224	0.92785	0.926899	0.926895	0.926889	0.926529	0.926686	0.926797	0.926497	0.926525	0.926574	0.927778	0.927052	0.926804	0.92692	0.926395	0.926343	0.927513	0.92847	0.926579	0.926555	0.926612
oxytoca_GCA_021228715.1_ASM2122871v1_genomic	0.925317	0.925019	0.925244	0.925239	0.928381	0.924659	0.924559	0.924538	0.92466	0.930338	0.927234	0.926257	0.926797	0.928152	0.927126	0.92655	0.927613	0.926409	0.926448	0.926059	0.926613	0.926747	0.925864	0.927715	0.926601	0.926346	0.927748	0.927678	0.927641	0.927276	0.92727	0.927271	0.926296	0.926529	0.926762	0.926753	0.927434	0.926868	0.926939	0.928766	0.927107	0.926829	0.926489	0.926416	0.927281	0.927418	0.926551	0.926615	0.926752
oxytoca_GCA_021228655.1_ASM2122865v1_genomic	0.925555	0.925015	0.925246	0.92529	0.925763	0.924671	0.924567	0.924587	0.925563	0.927637	0.927299	0.926248	0.926711	0.928188	0.927135	0.926571	0.927639	0.926419	0.926452	0.926057	0.926615	0.926773	0.926968	0.92773	0.926599	0.927392	0.927837	0.92776	0.927631	0.92728	0.927274	0.927275	0.92652	0.926541	0.926771	0.926831	0.926849	0.92688	0.926959	0.928821	0.92706	0.926782	0.927241	0.9264	0.92743	0.927549	0.926608	0.926641	0.926792
oxytoca_GCA_021228775.1_ASM2122877v1_genomic	0.92482	0.925232	0.924609	0.924649	0.924765	0.924343	0.924371	0.924714	0.925601	0.926409	0.926653	0.926295	0.926392	0.92658	0.926359	0.926156	0.926739	0.925914	0.926031	0.925857	0.926293	0.926246	0.92619	0.92715	0.92626	0.926981	0.927514	0.927015	0.928569	0.926687	0.926679	0.926699	0.926517	0.926425	0.926744	0.926593	0.926628	0.926696	0.926454	0.928484	0.926711	0.926732	0.926923	0.926175	0.926963	0.926938	0.926556	0.926566	0.926464
oxytoca_GCA_013750595.1_ASM1375059v1_genomic	0.925225	0.924794	0.925027	0.924824	0.925368	0.924302	0.924363	0.924402	0.925737	0.927274	0.927173	0.926275	0.926666	0.927276	0.926901	0.926642	0.927181	0.926481	0.925946	0.925756	0.92616	0.926277	0.926483	0.92735	0.926525	0.927037	0.927339	0.927127	0.927162	0.926683	0.926721	0.926758	0.926654	0.926584	0.92669	0.926494	0.926629	0.926608	0.926787	0.926802	0.926824	0.926905	0.926613	0.926286	0.926961	0.927033	0.926735	0.926758	0.92657
oxytoca_GCA_027627785.1_ASM2762778v1_genomic	0.924483	0.924193	0.924181	0.924201	0.924193	0.923941	0.924293	0.924349	0.925649	0.926355	0.926188	0.926131	0.926074	0.926228	0.926039	0.926037	0.925929	0.926294	0.92614	0.925848	0.926174	0.926056	0.926386	0.926285	0.92659	0.926999	0.926953	0.926695	0.926693	0.926706	0.926766	0.926783	0.926463	0.926439	0.926827	0.92645	0.926124	0.926241	0.926786	0.926658	0.926162	0.926247	0.926242	0.926231	0.926634	0.926436	0.926493	0.926506	0.926474
oxytoca_GCA_033864495.1_ASM3386449v1_genomic	0.924563	0.924481	0.924464	0.92458	0.92401	0.924593	0.924598	0.924461	0.925671	0.925666	0.926172	0.926577	0.926477	0.926831	0.926222	0.926234	0.926224	0.926259	0.926553	0.926375	0.926145	0.926419	0.928908	0.926589	0.926693	0.927417	0.92722	0.927016	0.927392	0.926988	0.926973	0.92697	0.927009	0.926566	0.927177	0.926737	0.926987	0.926236	0.926836	0.927586	0.92651	0.926284	0.92808	0.926485	0.926954	0.926829	0.926662	0.926687	0.926786
oxytoca_GCA_022605305.1_ASM2260530v1_genomic	0.924479	0.924163	0.925202	0.924848	0.92505	0.92403	0.92417	0.924488	0.925474	0.926138	0.926646	0.926074	0.926307	0.926629	0.926058	0.925786	0.926439	0.926019	0.92588	0.925901	0.926436	0.92601	0.926144	0.926675	0.926208	0.926892	0.927369	0.927004	0.92729	0.926871	0.926866	0.926879	0.926192	0.926345	0.926502	0.926302	0.926244	0.926367	0.926333	0.926455	0.926306	0.926385	0.926428	0.925874	0.926708	0.926526	0.926265	0.926337	0.926324
oxytoca_GCA_016903715.1_ASM1690371v1_genomic	0.924408	0.924255	0.924913	0.924441	0.924752	0.924187	0.924277	0.924376	0.925475	0.926248	0.926269	0.926024	0.926405	0.926548	0.926265	0.925965	0.92619	0.926063	0.925829	0.925697	0.92622	0.926184	0.926167	0.926375	0.926299	0.926786	0.927048	0.926972	0.927222	0.926941	0.926925	0.926929	0.926226	0.92646	0.926477	0.926349	0.926183	0.926544	0.926435	0.926621	0.926294	0.926168	0.926498	0.926075	0.926689	0.926483	0.926506	0.926508	0.926424
oxytoca_GCA_016904515.1_ASM1690451v1_genomic	0.924458	0.924352	0.924372	0.92431	0.924243	0.924301	0.924283	0.92433	0.925608	0.925962	0.926254	0.92613	0.926259	0.926408	0.925974	0.925843	0.925916	0.926119	0.925919	0.925799	0.926096	0.926657	0.926185	0.926022	0.926285	0.926648	0.926903	0.926729	0.927101	0.926548	0.926599	0.926619	0.926264	0.926507	0.926492	0.926507	0.926351	0.926083	0.926357	0.926402	0.926315	0.926228	0.925929	0.925891	0.926762	0.926229	0.926553	0.926549	0.926503
aerogenes_GCA_019048125.1_ASM1904812v1_genomic	0.857064	0.857127	0.856965	0.856923	0.856884	0.856703	0.856724	0.857017	0.857546	0.857152	0.85721	0.85797	0.858462	0.857081	0.857748	0.857352	0.857294	0.857623	0.85789	0.857808	0.857017	0.857217	0.857301	0.857097	0.857767	0.857991	0.857607	0.857372	0.857338	0.857434	0.857433	0.857422	0.857238	0.857231	0.857352	0.857049	0.857061	0.857271	0.857242	0.856796	0.857256	0.857317	0.857696	0.857938	0.857126	0.857236	0.857179	0.857214	0.857162
aerogenes_GCA_007632255.1_ASM763225v1_genomic	0.85745	0.856966	0.857189	0.857491	0.857316	0.856979	0.85717	0.85688	0.857655	0.857386	0.857635	0.857487	0.85808	0.857439	0.858086	0.85801	0.857442	0.857827	0.858369	0.858358	0.857552	0.857513	0.8576	0.857718	0.85811	0.858102	0.857946	0.857374	0.857245	0.857681	0.857683	0.857672	0.857081	0.856953	0.857937	0.857086	0.857268	0.857155	0.857577	0.857539	0.857925	0.857752	0.858149	0.857929	0.857673	0.857661	0.857276	0.857291	0.857285
electrica_GCA_027921545.1_ASM2792154v1_genomic	0.864968	0.862713	0.862289	0.863777	0.860737	0.861426	0.860694	0.860098	0.860142	0.862308	0.861428	0.861467	0.862703	0.862197	0.861361	0.861356	0.861686	0.860584	0.861371	0.861068	0.861371	0.861577	0.861269	0.864348	0.861089	0.860714	0.861781	0.861684	0.862033	0.860977	0.860977	0.860969	0.861351	0.861446	0.860881	0.861395	0.864232	0.864372	0.861161	0.860977	0.861426	0.861404	0.861802	0.86217	0.86304	0.862134	0.863886	0.863865	0.864693
electrica_GCA_006711645.1_ASM671164v1_genomic	0.866554	0.865706	0.862581	0.865757	0.862957	0.861432	0.860443	0.863022	0.860455	0.861422	0.862016	0.861249	0.86283	0.862515	0.86203	0.861467	0.862883	0.86094	0.861182	0.861261	0.86161	0.862345	0.861498	0.869201	0.8608	0.860791	0.863501	0.861663	0.863493	0.860903	0.860903	0.860896	0.860708	0.860672	0.860866	0.861015	0.864276	0.863271	0.861954	0.861432	0.86237	0.862526	0.862843	0.861198	0.864374	0.868112	0.862657	0.862742	0.862784
indica_GCA_005860775.1_ASM586077v1_genomic	0.874699	0.874605	0.874497	0.874954	0.874777	0.874745	0.874464	0.874607	0.874991	0.875304	0.87541	0.875481	0.875732	0.875595	0.875503	0.875505	0.875461	0.87536	0.875392	0.875375	0.875249	0.875515	0.875405	0.875518	0.875572	0.87575	0.875911	0.875777	0.875733	0.875834	0.875831	0.875833	0.8754	0.875244	0.875312	0.875328	0.875397	0.875604	0.875279	0.875524	0.875384	0.875297	0.87531	0.875442	0.875229	0.875394	0.875258	0.875186	0.875237
africana_GCA_020526085.1_ASM2052608v1_genomic	0.858603	0.85705	0.857179	0.857281	0.858588	0.857287	0.857848	0.856903	0.860901	0.85837	0.857919	0.858247	0.857652	0.85798	0.858469	0.858376	0.858869	0.85818	0.857895	0.85729	0.857935	0.857512	0.862994	0.858454	0.85776	0.86137	0.858735	0.858091	0.85773	0.857584	0.857583	0.857594	0.858884	0.857856	0.858001	0.857711	0.858292	0.857939	0.858034	0.857816	0.857771	0.857813	0.861823	0.857783	0.858211	0.858108	0.857799	0.857797	0.857783
africana_GCA_016804125.1_ASM1680412v1_genomic	0.858427	0.859158	0.858049	0.859224	0.859506	0.857688	0.857334	0.85823	0.857883	0.858298	0.858496	0.857929	0.859053	0.857974	0.858132	0.858222	0.85808	0.858264	0.858236	0.857611	0.858477	0.858145	0.858298	0.859091	0.858245	0.85796	0.858307	0.858084	0.859726	0.858363	0.858363	0.858375	0.85789	0.858157	0.858033	0.858021	0.858341	0.858343	0.859808	0.858528	0.858423	0.858554	0.858224	0.858098	0.859881	0.859969	0.857781	0.857782	0.857776
quasivariicola_GCA_020525665.1_ASM2052566v1_genomic	0.86403	0.863459	0.861905	0.865308	0.866948	0.859494	0.857913	0.860315	0.858889	0.861346	0.864897	0.859835	0.863149	0.862222	0.862633	0.861672	0.862517	0.858904	0.858961	0.858648	0.860945	0.859469	0.858977	0.863486	0.858698	0.860155	0.862739	0.860437	0.862452	0.858955	0.85887	0.858877	0.859857	0.859145	0.858899	0.859533	0.860429	0.861102	0.862645	0.860363	0.863959	0.864311	0.864756	0.86055	0.863674	0.864461	0.86025	0.860235	0.860107
quasivariicola_GCA_002269255.1_ASM226925v1_genomic	0.863387	0.863316	0.861155	0.864279	0.864826	0.858711	0.857195	0.861471	0.858416	0.861109	0.862209	0.861421	0.861922	0.863449	0.860731	0.85984	0.861541	0.859283	0.858493	0.857886	0.859867	0.858864	0.859717	0.86202	0.858942	0.859343	0.861574	0.859393	0.862882	0.858196	0.858167	0.858195	0.8589	0.858777	0.858547	0.859465	0.860797	0.861156	0.863705	0.861493	0.861386	0.862215	0.862861	0.8606	0.863582	0.865905	0.859197	0.859362	0.859138
variicola_GCA_018324045.1_ASM1832404v1_genomic	0.859616	0.859698	0.85913	0.859836	0.860303	0.858697	0.858412	0.860066	0.85925	0.859572	0.860035	0.860157	0.859656	0.859839	0.859233	0.860138	0.859322	0.859439	0.859517	0.859111	0.85984	0.85948	0.859867	0.85971	0.859344	0.859536	0.860137	0.859388	0.859957	0.859192	0.859192	0.859187	0.859992	0.859581	0.859482	0.859705	0.860115	0.859451	0.860706	0.85953	0.859807	0.860745	0.861293	0.860945	0.861328	0.860996	0.860286	0.860306	0.8603
variicola_GCA_009648975.1_ASM964897v1_genomic	0.859964	0.859777	0.859382	0.859542	0.858966	0.859391	0.858454	0.858525	0.859396	0.859314	0.859566	0.860475	0.859851	0.859619	0.859534	0.860364	0.859774	0.859289	0.859624	0.859206	0.859887	0.859391	0.859492	0.859197	0.859471	0.85929	0.859772	0.858977	0.859026	0.859363	0.859362	0.859249	0.859644	0.85947	0.859269	0.859548	0.85987	0.859476	0.859721	0.859727	0.859698	0.860489	0.860892	0.860911	0.859697	0.859786	0.859923	0.859883	0.859858
quasi_simili_GCA_003181175.1_ASM318117v1_genomic	0.862691	0.861282	0.861033	0.861767	0.862257	0.860303	0.858913	0.859905	0.859181	0.861297	0.861543	0.861275	0.861533	0.863284	0.86086	0.859444	0.862024	0.859121	0.859141	0.858806	0.860607	0.859558	0.859714	0.861897	0.858942	0.860193	0.861721	0.861461	0.861668	0.85968	0.859673	0.859526	0.859937	0.859594	0.858803	0.860194	0.860939	0.860865	0.861287	0.860564	0.861582	0.861351	0.861507	0.859738	0.861633	0.863976	0.860071	0.860022	0.859754
quasi_simili_GCA_002187935.3_ASM218793v3_genomic	0.867407	0.866264	0.862948	0.866242	0.865397	0.860561	0.860068	0.863108	0.86023	0.863072	0.862528	0.860249	0.863822	0.863883	0.861571	0.86071	0.864991	0.859521	0.859856	0.859366	0.860724	0.860717	0.861559	0.865334	0.859615	0.862975	0.863865	0.862445	0.867437	0.860683	0.860674	0.860382	0.860854	0.860522	0.859514	0.860246	0.862608	0.862393	0.866126	0.861765	0.862694	0.8626	0.863446	0.860607	0.865562	0.865792	0.861118	0.86117	0.86102
quasi_quasi_GCA_020525925.1_ASM2052592v1_genomic	0.863067	0.864114	0.862728	0.864747	0.865696	0.861478	0.861021	0.862784	0.862005	0.862418	0.86326	0.862814	0.863344	0.862607	0.862795	0.863494	0.863111	0.861333	0.861911	0.86104	0.861967	0.86157	0.862001	0.864102	0.861791	0.862272	0.863886	0.861883	0.863782	0.861706	0.861699	0.861709	0.861912	0.862208	0.861275	0.862143	0.862965	0.862103	0.863831	0.861612	0.862947	0.863629	0.86393	0.863208	0.864723	0.864138	0.862382	0.862349	0.862479
quasi_quasi_GCA_003285165.1_ASM328516v1_genomic	0.861832	0.861501	0.86084	0.861172	0.862168	0.861388	0.862371	0.860738	0.862199	0.861768	0.862262	0.863525	0.862311	0.861679	0.862383	0.862995	0.862804	0.861658	0.861676	0.86139	0.861717	0.861515	0.862007	0.863082	0.861429	0.863452	0.863082	0.862232	0.862342	0.862327	0.862327	0.862309	0.862124	0.862409	0.861386	0.86193	0.862354	0.861763	0.861949	0.861692	0.861505	0.862599	0.863074	0.863101	0.863439	0.862279	0.862199	0.862166	0.86202
huaxiensis_GCA_026735415.2_ASM2673541v2_genomic	0.8917	0.891015	0.890416	0.891346	0.88877	0.886914	0.886404	0.888278	0.887288	0.888827	0.888749	0.887603	0.889349	0.888768	0.888057	0.887505	0.888883	0.887165	0.887557	0.88727	0.889303	0.888117	0.888427	0.890416	0.886833	0.888174	0.889039	0.888265	0.890074	0.887469	0.887482	0.887485	0.887415	0.887376	0.887145	0.888045	0.889538	0.889097	0.888804	0.889318	0.888525	0.888549	0.889724	0.887338	0.891677	0.890191	0.889782	0.889975	0.888755
huaxiensis_GCA_003261575.2_ASM326157v2_genomic	0.888268	0.887838	0.887352	0.888093	0.889685	0.886758	0.886082	0.886423	0.886326	0.887948	0.887973	0.887356	0.888611	0.888227	0.887708	0.887479	0.887953	0.887104	0.887335	0.887306	0.887684	0.887474	0.887424	0.888584	0.886876	0.887524	0.888168	0.887897	0.88837	0.887312	0.887369	0.887375	0.886852	0.886972	0.887123	0.887559	0.889269	0.887998	0.887966	0.887828	0.887852	0.887751	0.88842	0.889058	0.890597	0.888569	0.887936	0.887954	0.88819
spallanzanii_GCA_902158555.1_SB6411_genomic	0.896593	0.896482	0.896551	0.896934	0.896447	0.896396	0.896637	0.896305	0.897006	0.897083	0.897746	0.897982	0.897856	0.897447	0.89747	0.897387	0.897687	0.897195	0.897444	0.897125	0.897598	0.897367	0.897245	0.897438	0.897436	0.897368	0.898081	0.896878	0.897204	0.897232	0.897226	0.897191	0.89872	0.897258	0.897268	0.897951	0.89734	0.897134	0.897176	0.896992	0.897132	0.897097	0.897153	0.897145	0.897101	0.897278	0.897307	0.897344	0.897262
spallanzanii_GCA_901563875.1_SB3356_SG271_Ko3_genomic	0.896128	0.896243	0.896154	0.896411	0.896018	0.895974	0.896056	0.896074	0.896472	0.897163	0.897556	0.897701	0.897679	0.897484	0.897262	0.897257	0.897165	0.896928	0.897454	0.897103	0.897278	0.897235	0.8972	0.897172	0.897201	0.896793	0.897369	0.896874	0.897131	0.896999	0.896994	0.897008	0.897287	0.897189	0.897122	0.897128	0.897152	0.897107	0.897087	0.897112	0.897097	0.897094	0.897126	0.897123	0.897186	0.897141	0.897099	0.897158	0.897121
[truncated: 74 more columns]
