# Supplementary material for: Genomic Characterization of a Clinical NDM-1-Producing Klebsiella michiganensis from Brazil
Source: Microorganisms. 2024 Jul 12;12(7):1408. doi: 10.3390/microorganisms12071408 (PMC11278599; doi:10.3390/microorganisms12071408)
Supplement: Supplementary file 1 [file microorganisms-12-01408-s001.zip › SuppTab. S2.xlsx]

## Sheet: database
Supplementary Table S2: Database of the 68 genomes contained in PubMLST used to phylogenetic analysis.
Strain name	ST (MLST)	ST	isolate	country	year
ME140466	226	ST226	ME140466	Ireland	NA
ME170292V	231	ST231	ME170292V	Ireland	NA
Kox111	281	ST281	Kox111	Australia	2018
Kox132	284	ST284	Kox132	Australia	2018
Kox180	294	ST294	Kox180	Australia	2018
Kox182	295	ST295	Kox182	Australia	2018
Kox188	297	ST297	Kox188	Australia	2018
Kox226	303	ST303	Kox226	Australia	2018
Kox231	304	ST304	Kox231	Australia	2018
Kox28	305	ST305	Kox28	Australia	2018
Kox3	306	ST306	Kox3	Australia	2018
Kox5	308	ST308	Kox5	Australia	2018
Kox58	309	ST309	Kox58	Australia	2018
Kox61	294	ST294	Kox61	Australia	2018
Kox86	310	ST310	Kox86	Australia	2018
AI2614	324	ST324	AI2614	Spain	2017
F12-4Ko19	349	ST349	F12-4Ko19	Russia	2019
F28-4Ko19	349	ST349	F28-4Ko19	Russia	2019
Z12Ko19	82	ST82	Z12Ko19	Russia	2019
CPO20170043	353	ST353	CPO20170043	Denmark	2017
CPO20180148	354	ST354	CPO20180148	Denmark	2018
CPO20140006	354	ST354	CPO20140006	Denmark	2014
51203559	354	ST354	51203559	Norway	2021
CPO20170007	370	ST370	CPO20170007	Denmark	2017
CPO20180148	354	ST354	CPO20180148	Denmark	2018
NR1295	363	ST363	NR1295	USA	2015
31B20CPO004	366	ST366	31B20CPO004	Canada	2020
11A1314CRGN145A	367	ST367	11A1314CRGN145A	Canada	2013
11A16CRGN109	368	ST368	11A16CRGN109	Canada	2016
Kp20190714	372	ST372	Kp20190714	France	2019
51472471	376	ST376	51472471	Norway	2021
11-Kleb-o_S20	210	ST210	11-Kleb-o_S20	Italy	NA
4-Kleb-o_S13	183	ST183	4-Kleb-o_S13	Italy	NA
9-Kleb-o_S18	210	ST210	9-Kleb-o_S18	Italy	NA
K13_S11	202	ST202	K13_S11	Italy	NA
K17_S15	380	ST380	K17_S15	Italy	NA
KO47_S42	95	ST95	KO47_S42	Italy	NA
K-OXYT-29_S32	381	ST381	K-OXYT-29_S32	Italy	NA
K52_S5	95	ST95	K52_S5	Italy	NA
K61_S8	95	ST95	K61_S8	Italy	NA
K63_S10	95	ST95	K63_S10	Italy	NA
K64_S11	183	ST183	K64_S11	Italy	NA
K65_S12	95	ST95	K65_S12	Italy	NA
K69_S15	380	ST380	K69_S15	Italy	NA
K71_S6	380	ST380	K71_S6	Italy	NA
K72_S7	50	ST50	K72_S7	Italy	NA
860663262	254	ST254	860663262	Israel	2018
860663442	254	ST254	860663442	Israel	2018
860663667	202	ST202	860663667	Israel	2018
860665679	202	ST202	860665679	Israel	2018
860668019	383	ST383	860668019	Israel	2018
860671890	254	ST254	860671890	Israel	2018
860672876	383	ST383	860672876	Israel	2018
51462843	384	ST384	51462843	Norway	2021
51478785	376	ST376	51478785	Norway	2021
51480462	376	ST376	51480462	Norway	2021
51481112	376	ST376	51481112	Norway	2021
N120_kpn166	40	ST40	N120_kpn166	Unknown	2018
51485778	376	ST376	51485778	Norway	2021
VI004	412	ST412	VI004	UK [England]	NA
VI050	380	ST380	VI050	UK [England]	NA
VI229	407	ST407	VI229	UK [England]	NA
Kox20220401	417	ST417	Kox20220401	France	2022
1060_21	418	ST418	1060_21	Brazil	2021
PS_Koxy1	138	ST138	PS_Koxy1	UK [England]	2014
PS_Koxy2	138	ST138	PS_Koxy2	UK [England]	2015
PS_Koxy4	138	ST138	PS_Koxy4	UK [England]	2015
HV5	451	ST451	HV5	Brazil	2022
