# Supplementary material for: Genomic Characterization of a Clinical NDM-1-Producing Klebsiella michiganensis from Brazil
Source: Microorganisms. 2024 Jul 12;12(7):1408. doi: 10.3390/microorganisms12071408 (PMC11278599; doi:10.3390/microorganisms12071408)
Supplement: Supplementary file 1 [file microorganisms-12-01408-s001.zip › SuppTab. S3.xlsx]

## Sheet: Planilha1
Supplementary Table S3: Eight different plasmid sequences aligned against pID_1060/21 plasmid from NCBI database.
Accession	Strain name	Plasmid name	BioProject	BioSample	Plasmid size	Specie	Technology	Source	Collection date	Submited	Country	Plasmid Inc	Webpage
Study strain	ID_1060/21	p106021_NDM1	PRJNA879417	SAMN30807003	112325	K. michiganensis	Illumina and MinIon	Tracheal secretion	2021	2022	Brazil	IncFIB(K)
CP055986.1	RHBSTW-00676	pRHBSTW-00676_2	PRJNA605147	SAMN15148681	206301	K. michiganensis	Illumina and OXFORD_NANOPORE	wastewater influent sample	2017	2020	UK	IncFIB(K)/IncFII(Yp)	https://www.ncbi.nlm.nih.gov/nucleotide/CP055986.1?report=genbank&log$=nuclalign&blast_rank=1&RID=5A6XKYKP016
CP018361.1	CAV1752	pCAV1752-278	PRJNA246471	SAMN03733848	277616	K. oxytoca	PacBio	Perirectal	2012	2016	USA	IncFIB(K)	https://www.ncbi.nlm.nih.gov/nucleotide/CP018361.1?report=genbank&log$=nuclalign&blast_rank=2&RID=5FGTRBED016
CP058197.1	RHBSTW-00002	pRHBSTW-00002_2	PRJNA605147	SAMN15148444	176631	Enterobacter roggenkampii	Illumina and PACBIO_SMRT	Wastewater influent sample	2017	2020	UK	IncFII(Yp)	https://www.ncbi.nlm.nih.gov/nuccore/CP058197.1/
CP106965.1	SY1	pQL2	PRJNA885381	SAMN31087429	183783	Klebsiella variicola	Illumina HiSeq	activated sludge	2018	2022	China	IncFIB(K)/IncFII	https://www.ncbi.nlm.nih.gov/nuccore/CP106965.1
CP095122.1	KP1601	pKP1601-1	PRJNA823511	SAMN27304319	153937	Klebsiella pneumoniae	Illumina HiSeq; PacBio	blood	2021	2022	China	IncFIB(K)	https://www.ncbi.nlm.nih.gov/nuccore/CP095122.1
CP063899.1	BS326-1	pBS326-1	PRJNA672205	SAMN16560596	139497	Klebsiella variicola	Oxford Nanopore	Human fecal samples	2019	2020	China	IncFIB(K)	https://www.ncbi.nlm.nih.gov/nuccore/CP063899.1
CP095680.1	BD_DM_115	p_kv_NDM1	PRJNA484792	SAMN09769804	119162	K. variicola	MinIon	Blood	2016	2020	Bangladesh	IncFII(K)/IncFIB(pQil)	https://www.ncbi.nlm.nih.gov/nucleotide/CP095680.1?report=genbank&log$=nuclalign&blast_rank=40&RID=5A6XKYKP016
CP050837.1	Bckp021	pBckp021-3	PRJNA616339	SAMN14487838	136867	Klebsiella pneumoniae		Milk	2018	2020	China	IncFII(Yp)/Col440II	https://www.ncbi.nlm.nih.gov/nuccore/CP050837.1
